# Supplementary material for: Two New Lactam Derivatives from Micromelum falcatum (Lour.) Tan. with Brine Shrimp Larvae Toxicity
Source: Molecules. 2023 Oct 18;28(20):7157. doi: 10.3390/molecules28207157 (PMC10608822; doi:10.3390/molecules28207157)
Supplement: Supplementary file 1 [file molecules-28-07157-s001.zip]

Archive with 1 entries (1 files):
- molecules-2597466-supplementary.pdf
